# Supplementary material for: Autoimmune Gastro-Pancreatitis with Anti-Protein Disulfide Isomerase-Associated 2 Autoantibody in Aire-Deficient BALB/cAnN Mice
Source: PLoS One. 2013 Aug 26;8(8):e73862. doi: 10.1371/journal.pone.0073862 (PMC3753263; doi:10.1371/journal.pone.0073862)
Supplement: Figure S1 — The search for pancreatic protein in individual Aire KO mouse serum with Western blotting. A-C shows the autoreactivity by individual serum from 6-wk-old Aire KO mice, 12-wk-old Aire KO mice and 24-wk-old Aire KO mice, respectively. Upper numbers indicate the identification numbers of mice. M: marker. (ZIP) [file pone.0073862.s001.zip]

Archive with 1 entries (1 files):
- figure S1.tif
