# Supplementary material for: Autoimmune Gastro-Pancreatitis with Anti-Protein Disulfide Isomerase-Associated 2 Autoantibody in Aire-Deficient BALB/cAnN Mice
Source: PLoS One. 2013 Aug 26;8(8):e73862. doi: 10.1371/journal.pone.0073862 (PMC3753263; doi:10.1371/journal.pone.0073862)
Supplement: Figure S2 — Gene expression analyses in thymus and pancreas. To investigate the cause of the appearance of the autoantibody, the expression of several genes, such as beta-actin, C-reactive protein, Salivary protein 1 and pdia2, was examined in thymus and pancreas in Aire WT or KO mouse by RT-PCR. (ZIP) [file pone.0073862.s002.zip]

Archive with 1 entries (1 files):
- figure S2.tif
